# Supplementary material for: Genome size versus geographic range size in birds
Source: PeerJ. 2021 Feb 10;9:e10868. doi: 10.7717/peerj.10868 (PMC7881720; doi:10.7717/peerj.10868)
Supplement: Supplemental Information 2 — A consensus phylogenetic tree based on Jetz et al. (2012); Jetz et al. (2014). [file peerj-09-10868-s002.nex]

#NEXUS
[R-package APE, Tue Oct 27 13:18:21 2020]
BEGIN TAXA;
	DIMENSIONS NTAX = 637;
	TAXLABELS
		Eudromia_elegans
		Crypturellus_obsoletus
		Struthio_camelus
		Dromaius_novaehollandiae
		Pavo_muticus
		Meleagris_gallopavo
		Bonasa_umbellus
		Chrysolophus_pictus
		Phasianus_colchicus
		Coturnix_japonica
		Coturnix_coturnix
		Argusianus_argus
		Numida_meleagris
		Guttera_pucherani
		Cygnus_atratus
		Cygnus_olor
		Cygnus_buccinator
		Chen_rossii
		Cereopsis_novaehollandiae
		Anas_platyrhynchos
		Anas_capensis
		Anas_castanea
		Cairina_moschata
		Mergus_merganser
		Netta_rufina
		Dendrocygna_viduata
		Turnix_sylvaticus
		Sterna_sandvicensis
		Sterna_caspia
		Larus_atricilla
		Larus_argentatus
		Larus_ridibundus
		Calidris_alpina
		Actitis_hypoleucos
		Vanellus_coronatus
		Recurvirostra_avosetta
		Urocolius_indicus
		Colius_colius
		Tyto_alba
		Bubo_lacteus
		Bubo_bubo
		Pulsatrix_perspicillata
		Strix_aluco
		Strix_nebulosa
		Megascops_ingens
		Megascops_koepckeae
		Otus_scops
		Athene_noctua
		Glaucidium_peruanum
		Phoeniculus_purpureus
		Rhinopomastus_cyanomelas
		Upupa_epops
		Bucorvus_abyssinicus
		Coracias_garrulus
		Halcyon_albiventris
		Alcedo_atthis
		Baryphthengus_martii
		Momotus_momota
		Merops_bullockoides
		Merops_apiaster
		Nonnula_ruficapilla
		Malacoptila_fulvogularis
		Chelidoptera_tenebrosa
		Monasa_morphoeus
		Nystalus_chacuru
		Galbula_cyanescens
		Lybius_torquatus
		Tricholaema_leucomelas
		Trachyphonus_vaillantii
		Eubucco_versicolor
		Eubucco_richardsoni
		Capito_auratus
		Ramphastos_toco
		Ramphastos_tucanus
		Pteroglossus_inscriptus
		Pteroglossus_azara
		Aulacorhynchus_prasinus
		Aulacorhynchus_derbianus
		Selenidera_reinwardtii
		Psilopogon_pyrolophus
		Campephilus_rubricollis
		Campephilus_haematogaster
		Colaptes_rubiginosus
		Colaptes_atricollis
		Colaptes_rivolii
		Colaptes_rupicola
		Campethera_abingoni
		Veniliornis_callonotus
		Melanerpes_cruentatus
		Melanerpes_formicivorus
		Picumnus_subtilis
		Jynx_ruficollis
		Indicator_variegatus
		Indicator_minor
		Trogon_collaris
		Gymnogyps_californianus
		Pernis_apivorus
		Neophron_percnopterus
		Circus_aeruginosus
		Circus_pygargus
		Circus_cyaneus
		Accipiter_striatus
		Accipiter_nisus
		Milvus_milvus
		Milvus_migrans
		Haliaeetus_leucocephalus
		Buteo_buteo
		Rostrhamus_sociabilis
		Harpia_harpyja
		Gyps_bengalensis
		Falco_peregrinus
		Falco_eleonorae
		Falco_vespertinus
		Falco_sparverius
		Falco_tinnunculus
		Micrastur_ruficollis
		Cyanoliseus_patagonus
		Pyrrhura_leucotis
		Pyrrhura_picta
		Pyrrhura_rhodocephala
		Pyrrhura_lepida
		Pyrrhura_molinae
		Diopsittaca_nobilis
		Anodorhynchus_hyacinthinus
		Primolius_maracana
		Primolius_auricollis
		Ara_militaris
		Ara_ararauna
		Ara_severus
		Ara_chloropterus
		Ara_rubrogenys
		Ara_ambiguus
		Ara_macao
		Aratinga_solstitialis
		Enicognathus_leptorhynchus
		Deroptyus_accipitrinus
		Pionites_leucogaster
		Pionites_melanocephalus
		Forpus_coelestis
		Brotogeris_cyanoptera
		Pionus_senilis
		Pionus_fuscus
		Amazona_barbadensis
		Amazona_aestiva
		Amazona_auropalliata
		Amazona_ochrocephala
		Amazona_albifrons
		Amazona_collaria
		Amazona_vittata
		Amazona_ventralis
		Amazona_leucocephala
		Amazona_finschi
		Amazona_viridigenalis
		Amazona_amazonica
		Amazona_autumnalis
		Amazona_pretrei
		Amazona_tucumana
		Amazona_brasiliensis
		Amazona_farinosa
		Bolborhynchus_lineola
		Bolborhynchus_orbygnesius
		Poicephalus_senegalus
		Poicephalus_cryptoxanthus
		Poicephalus_meyeri
		Poicephalus_gulielmi
		Poicephalus_robustus
		Psittacus_erithacus
		Polytelis_swainsonii
		Eclectus_roratus
		Psittacula_eupatria
		Psittacula_krameri
		Psittacula_derbiana
		Psittaculirostris_edwardsii
		Lorius_garrulus
		Chalcopsitta_atra
		Trichoglossus_haematodus
		Melopsittacus_undulatus
		Agapornis_roseicollis
		Cacatua_roseicapilla
		Cacatua_alba
		Cacatua_moluccensis
		Cacatua_sulphurea
		Cacatua_galerita
		Cacatua_sanguinea
		Probosciger_aterrimus
		Nymphicus_hollandicus
		Strigops_habroptila
		Myiobius_villosus
		Onychorhynchus_coronatus
		Platyrinchus_flavigularis
		Platyrinchus_platyrhynchos
		Phaeomyias_murina
		Anairetes_flavirostris
		Anairetes_alpinus
		Anairetes_nigrocristatus
		Elaenia_pallatangae
		Elaenia_albiceps
		Elaenia_chiriquensis
		Tyrannulus_elatus
		Euscarthmus_meloryphus
		Phyllomyias_uropygialis
		Camptostoma_obsoletum
		Contopus_fumigatus
		Contopus_cinereus
		Contopus_virens
		Empidonax_minimus
		Empidonax_alnorum
		Sayornis_nigricans
		Sayornis_phoebe
		Lathrotriccus_euleri
		Myiophobus_fasciatus
		Muscisaxicola_fluviatilis
		Polioxolmis_rufipennis
		Knipolegus_aterrimus
		Knipolegus_poecilocercus
		Ochthoeca_oenanthoides
		Ochthoeca_piurae
		Ochthoeca_fumicolor
		Myiarchus_crinitus
		Myiarchus_tuberculifer
		Tyrannus_tyrannus
		Tyrannus_melancholicus
		Myiodynastes_bairdii
		Myiodynastes_maculatus
		Myiozetetes_similis
		Muscigralla_brevicauda
		Hemitriccus_rufigularis
		Lophotriccus_eulophotes
		Lophotriccus_pileatus
		Tolmomyias_poliocephalus
		Mionectes_striaticollis
		Mionectes_olivaceus
		Mionectes_macconnelli
		Mionectes_oleagineus
		Leptopogon_superciliaris
		Pseudotriccus_ruficeps
		Piprites_chloris
		Schiffornis_turdina
		Laniocera_hypopyrra
		Pachyramphus_versicolor
		Pachyramphus_viridis
		Pachyramphus_polychopterus
		Ampelioides_tschudii
		Pipreola_frontalis
		Lipaugus_vociferans
		Querula_purpurata
		Snowornis_cryptolophus
		Snowornis_subalaris
		Ampelion_rubrocristatus
		Lepidothrix_coeruleocapilla
		Lepidothrix_isidorei
		Lepidothrix_coronata
		Chiroxiphia_boliviana
		Glyphorynchus_spirurus
		Campylorhamphus_trochilirostris
		Lepidocolaptes_souleyetii
		Xiphorhynchus_ocellatus
		Dendrocolaptes_picumnus
		Dendrocincla_merula
		Dendrocincla_fuliginosa
		Deconychura_longicauda
		Syndactyla_rufosuperciliata
		Philydor_erythrocercum
		Ancistrops_strigilatus
		Upucerthia_albigula
		Cinclodes_albidiventris
		Leptasthenura_xenothorax
		Leptasthenura_striata
		Synallaxis_rutilans
		Synallaxis_gujanensis
		Synallaxis_stictothorax
		Cranioleuca_albicapilla
		Cranioleuca_antisiensis
		Cranioleuca_marcapatae
		Asthenes_virgata
		Asthenes_ottonis
		Asthenes_humilis
		Asthenes_dorbignyi
		Geositta_maritima
		Sclerurus_mexicanus
		Sclerurus_caudacutus
		Chamaeza_campanisona
		Grallaria_squamigera
		Grallaria_andicolus
		Grallaria_ruficapilla
		Conopophaga_castaneiceps
		Rhegmatorhina_melanosticta
		Hypocnemis_subflava
		Pyriglena_leuconota
		Myrmoborus_leucophrys
		Hylophylax_naevius
		Thamnophilus_murinus
		Thamnophilus_aethiops
		Sakesphorus_bernardi
		Thamnophilus_doliatus
		Thamnophilus_palliatus
		Myrmotherula_longicauda
		Myrmotherula_longipennis
		Myrmotherula_schisticolor
		Microrhopias_quixensis
		Epinecrophylla_spodionota
		Thamnistes_anabatinus
		Calyptomena_viridis
		Oriolus_chinensis
		Vireo_gilvus
		Vireo_philadelphicus
		Vireo_olivaceus
		Cyclarhis_gujanensis
		Lanius_minor
		Lanius_collurio
		Urolestes_melanoleucus
		Corvus_corone
		Corvus_brachyrhynchos
		Corvus_corax
		Corvus_monedula
		Pica_pica
		Garrulus_glandarius
		Cyanocitta_cristata
		Dicrurus_adsimilis
		Nilaus_afer
		Laniarius_atrococcineus
		Tchagra_australis
		Batis_pririt
		Stenostira_scita
		Parus_major
		Baeolophus_inornatus
		Zosterops_pallidus
		Sylvia_communis
		Sylvia_atricapilla
		Chamaea_fasciata
		Hippolais_icterina
		Prinia_maculosa
		Prinia_flavicans
		Cisticola_subruficapilla
		Cisticola_textrix
		Cisticola_aridulus
		Cisticola_fulvicapilla
		Cisticola_chiniana
		Cisticola_juncidis
		Pycnonotus_nigricans
		Phylloscopus_trochilus
		Phylloscopus_collybita
		Stelgidopteryx_serripennis
		Progne_subis
		Pygochelidon_cyanoleuca
		Riparia_riparia
		Tachycineta_bicolor
		Hirundo_dimidiata
		Hirundo_semirufa
		Hirundo_rustica
		Hirundo_cucullata
		Sylvietta_rufescens
		Mirafra_sabota
		Turdus_migratorius
		Turdus_reevei
		Turdus_chiguanco
		Turdus_nigriceps
		Turdus_leucops
		Turdus_olivaceus
		Turdus_merula
		Turdus_philomelos
		Catharus_ustulatus
		Catharus_minimus
		Catharus_fuscescens
		Catharus_guttatus
		Catharus_dryas
		Hylocichla_mustelina
		Sialia_sialis
		Erythropygia_paena
		Muscicapa_striata
		Bradornis_mariquensis
		Monticola_brevipes
		Myrmecocichla_formicivora
		Erithacus_rubecula
		Cinclus_leucocephalus
		Toxostoma_rufum
		Mimus_longicaudatus
		Mimus_polyglottos
		Dumetella_carolinensis
		Sturnus_vulgaris
		Lamprotornis_nitens
		Streptocitta_albicollis
		Thryothorus_eisenmanni
		Thryothorus_superciliaris
		Cyphorhinus_thoracicus
		Troglodytes_troglodytes
		Troglodytes_aedon
		Campylorhynchus_fasciatus
		Polioptila_plumbea
		Polioptila_caerulea
		Certhia_americana
		Sitta_canadensis
		Bombycilla_cedrorum
		Phainopepla_nitens
		Regulus_calendula
		Serinus_canaria
		Leucosticte_tephrocotis
		Euphonia_laniirostris
		Fringilla_coelebs
		Catamblyrhynchus_diadema
		Poospiza_rubecula
		Thlypopsis_ornata
		Thlypopsis_ruficeps
		Phrygilus_punensis
		Dacnis_cayana
		Diglossa_albilatera
		Diglossa_humeralis
		Diglossa_mystacalis
		Diglossa_sittoides
		Diglossa_caerulescens
		Diglossa_cyanea
		Xenodacnis_parina
		Sicalis_olivascens
		Sicalis_luteola
		Conirostrum_ferrugineiventre
		Sporophila_peruviana
		Sporophila_caerulescens
		Sporophila_nigricollis
		Ramphocelus_carbo
		Tachyphonus_rufus
		Lanio_versicolor
		Coryphospingus_cucullatus
		Xenospingus_concolor
		Saltator_maximus
		Cissopis_leverianus
		Schistochlamys_melanopis
		Tangara_mexicana
		Tangara_vassorii
		Tangara_cyanicollis
		Coereba_flaveola
		Anisognathus_somptuosus
		Dubusia_taeniata
		Passerina_amoena
		Passerina_cyanea
		Pheucticus_aureoventris
		Pheucticus_chrysogaster
		Pheucticus_ludovicianus
		Piranga_olivacea
		Cardinalis_cardinalis
		Icterus_spurius
		Icterus_graceannae
		Icterus_galbula
		Psarocolius_angustifrons
		Agelaius_phoeniceus
		Molothrus_ater
		Molothrus_bonariensis
		Euphagus_cyanocephalus
		Quiscalus_quiscula
		Sturnella_magna
		Dolichonyx_oryzivorus
		Atlapetes_rufigenis
		Atlapetes_canigenis
		Aimophila_stolzmanni
		Ammodramus_savannarum
		Ammodramus_aurifrons
		Chlorospingus_flavigularis
		Atlapetes_forbesi
		Pipilo_erythrophthalmus
		Atlapetes_seebohmi
		Passerculus_sandwichensis
		Melospiza_melodia
		Melospiza_georgiana
		Junco_hyemalis
		Zonotrichia_leucophrys
		Zonotrichia_albicollis
		Arremon_torquatus
		Arremon_brunneinucha
		Arremon_taciturnus
		Spizella_pusilla
		Spizella_passerina
		Emberiza_tahapisi
		Emberiza_flaviventris
		Seiurus_aurocapilla
		Parula_pitiayumi
		Setophaga_ruticilla
		Wilsonia_canadensis
		Myioborus_miniatus
		Myioborus_melanocephalus
		Basileuterus_trifasciatus
		Basileuterus_tristriatus
		Mniotilta_varia
		Geothlypis_trichas
		Anthus_crenatus
		Anthus_richardi
		Anthus_similis
		Macronyx_capensis
		Motacilla_capensis
		Passer_montanus
		Passer_domesticus
		Passer_diffusus
		Passer_melanurus
		Amadina_fasciata
		Lagonosticta_rhodopareia
		Lagonosticta_senegala
		Uraeginthus_angolensis
		Pytilia_melba
		Estrilda_astrild
		Lonchura_striata
		Taeniopygia_guttata
		Ortygospiza_atricollis
		Vidua_chalybeata
		Vidua_macroura
		Vidua_paradisaea
		Philetairus_socius
		Plocepasser_mahali
		Sporopipes_squamifrons
		Euplectes_afer
		Euplectes_ardens
		Euplectes_orix
		Euplectes_progne
		Euplectes_albonotatus
		Quelea_quelea
		Ploceus_capensis
		Prunella_modularis
		Cariama_cristata
		Tachybaptus_ruficollis
		Podiceps_auritus
		Phoenicopterus_ruber
		Leptotila_rufaxilla
		Leptotila_verreauxi
		Zenaida_auriculata
		Geotrygon_montana
		Streptopelia_turtur
		Streptopelia_capicola
		Columba_livia
		Patagioenas_fasciata
		Caloenas_nicobarica
		Goura_cristata
		Goura_victoria
		Trugon_terrestris
		Ptilinopus_pulchellus
		Ptilinopus_regina
		Ptilinopus_perlatus
		Ducula_bicolor
		Gallinula_chloropus
		Rallus_aquaticus
		Balearica_pavonina
		Balearica_regulorum
		Grus_americana
		Grus_nigricollis
		Grus_monacha
		Grus_japonensis
		Grus_virgo
		Neomorphus_geoffroyi
		Crotophaga_sulcirostris
		Crotophaga_ani
		Chrysococcyx_caprius
		Clamator_jacobinus
		Ardeotis_kori
		Ciconia_abdimii
		Ciconia_episcopus
		Ciconia_stormi
		Ciconia_maguari
		Ciconia_ciconia
		Anastomus_lamelligerus
		Bostrychia_hagedash
		Platalea_leucorodia
		Threskiornis_aethiopicus
		Nycticorax_nycticorax
		Ardea_herodias
		Ardea_cinerea
		Pelecanus_onocrotalus
		Pelecanus_occidentalis
		Scopus_umbretta
		Spheniscus_demersus
		Patagona_gigas
		Myrtis_fanny
		Rhodopis_vesper
		Myrmia_micrura
		Thaumastura_cora
		Archilochus_alexandri
		Selasphorus_rufus
		Selasphorus_platycercus
		Calypte_anna
		Heliomaster_longirostris
		Campylopterus_villaviscensio
		Campylopterus_largipennis
		Klais_guimeti
		Leucippus_taczanowskii
		Hylocharis_cyanus
		Amazilia_chionogaster
		Amazilia_viridicauda
		Amazilia_lactea
		Amazilia_amazilia
		Chrysuronia_oenone
		Taphrospilus_hypostictus
		Thalurania_furcata
		Eriocnemis_luciani
		Haplophaedia_aureliae
		Ensifera_ensifera
		Pterophanes_cyanopterus
		Ocreatus_underwoodii
		Heliodoxa_rubinoides
		Heliodoxa_leadbeateri
		Heliodoxa_aurescens
		Lafresnaya_lafresnayi
		Coeligena_torquata
		Coeligena_violifer
		Coeligena_iris
		Aglaeactis_cupripennis
		Aglaeactis_castelnaudii
		Metallura_phoebe
		Metallura_tyrianthina
		Chalcostigma_stanleyi
		Chalcostigma_herrani
		Chalcostigma_ruficeps
		Polyonymus_caroli
		Oreotrochilus_estella
		Oreotrochilus_melanogaster
		Lesbia_nuna
		Lesbia_victoriae
		Adelomyia_melanogenys
		Heliangelus_viola
		Heliangelus_micraster
		Phlogophilus_harterti
		Colibri_coruscans
		Colibri_thalassinus
		Schistes_geoffroyi
		Doryfera_ludovicae
		Anthracothorax_nigricollis
		Florisuga_mellivora
		Threnetes_leucurus
		Glaucis_hirsutus
		Phaethornis_hispidus
		Phaethornis_philippii
		Phaethornis_stuarti
		Phaethornis_ruber
		Phaethornis_guy
		Phaethornis_malaris
		Eutoxeres_condamini
		Apus_caffer
		Apus_affinis
		Chaetura_vauxi
		Chaetura_egregia
		Caprimulgus_rufigena
		Chordeiles_acutipennis
		Nyctiphrynus_ocellatus
	;
END;
BEGIN TREES;
	TRANSLATE
		1	Eudromia_elegans,
		2	Crypturellus_obsoletus,
		3	Struthio_camelus,
		4	Dromaius_novaehollandiae,
		5	Pavo_muticus,
		6	Meleagris_gallopavo,
		7	Bonasa_umbellus,
		8	Chrysolophus_pictus,
		9	Phasianus_colchicus,
		10	Coturnix_japonica,
		11	Coturnix_coturnix,
		12	Argusianus_argus,
		13	Numida_meleagris,
		14	Guttera_pucherani,
		15	Cygnus_atratus,
		16	Cygnus_olor,
		17	Cygnus_buccinator,
		18	Chen_rossii,
		19	Cereopsis_novaehollandiae,
		20	Anas_platyrhynchos,
		21	Anas_capensis,
		22	Anas_castanea,
		23	Cairina_moschata,
		24	Mergus_merganser,
		25	Netta_rufina,
		26	Dendrocygna_viduata,
		27	Turnix_sylvaticus,
		28	Sterna_sandvicensis,
		29	Sterna_caspia,
		30	Larus_atricilla,
		31	Larus_argentatus,
		32	Larus_ridibundus,
		33	Calidris_alpina,
		34	Actitis_hypoleucos,
		35	Vanellus_coronatus,
		36	Recurvirostra_avosetta,
		37	Urocolius_indicus,
		38	Colius_colius,
		39	Tyto_alba,
		40	Bubo_lacteus,
		41	Bubo_bubo,
		42	Pulsatrix_perspicillata,
		43	Strix_aluco,
		44	Strix_nebulosa,
		45	Megascops_ingens,
		46	Megascops_koepckeae,
		47	Otus_scops,
		48	Athene_noctua,
		49	Glaucidium_peruanum,
		50	Phoeniculus_purpureus,
		51	Rhinopomastus_cyanomelas,
		52	Upupa_epops,
		53	Bucorvus_abyssinicus,
		54	Coracias_garrulus,
		55	Halcyon_albiventris,
		56	Alcedo_atthis,
		57	Baryphthengus_martii,
		58	Momotus_momota,
		59	Merops_bullockoides,
		60	Merops_apiaster,
		61	Nonnula_ruficapilla,
		62	Malacoptila_fulvogularis,
		63	Chelidoptera_tenebrosa,
		64	Monasa_morphoeus,
		65	Nystalus_chacuru,
		66	Galbula_cyanescens,
		67	Lybius_torquatus,
		68	Tricholaema_leucomelas,
		69	Trachyphonus_vaillantii,
		70	Eubucco_versicolor,
		71	Eubucco_richardsoni,
		72	Capito_auratus,
		73	Ramphastos_toco,
		74	Ramphastos_tucanus,
		75	Pteroglossus_inscriptus,
		76	Pteroglossus_azara,
		77	Aulacorhynchus_prasinus,
		78	Aulacorhynchus_derbianus,
		79	Selenidera_reinwardtii,
		80	Psilopogon_pyrolophus,
		81	Campephilus_rubricollis,
		82	Campephilus_haematogaster,
		83	Colaptes_rubiginosus,
		84	Colaptes_atricollis,
		85	Colaptes_rivolii,
		86	Colaptes_rupicola,
		87	Campethera_abingoni,
		88	Veniliornis_callonotus,
		89	Melanerpes_cruentatus,
		90	Melanerpes_formicivorus,
		91	Picumnus_subtilis,
		92	Jynx_ruficollis,
		93	Indicator_variegatus,
		94	Indicator_minor,
		95	Trogon_collaris,
		96	Gymnogyps_californianus,
		97	Pernis_apivorus,
		98	Neophron_percnopterus,
		99	Circus_aeruginosus,
		100	Circus_pygargus,
		101	Circus_cyaneus,
		102	Accipiter_striatus,
		103	Accipiter_nisus,
		104	Milvus_milvus,
		105	Milvus_migrans,
		106	Haliaeetus_leucocephalus,
		107	Buteo_buteo,
		108	Rostrhamus_sociabilis,
		109	Harpia_harpyja,
		110	Gyps_bengalensis,
		111	Falco_peregrinus,
		112	Falco_eleonorae,
		113	Falco_vespertinus,
		114	Falco_sparverius,
		115	Falco_tinnunculus,
		116	Micrastur_ruficollis,
		117	Cyanoliseus_patagonus,
		118	Pyrrhura_leucotis,
		119	Pyrrhura_picta,
		120	Pyrrhura_rhodocephala,
		121	Pyrrhura_lepida,
		122	Pyrrhura_molinae,
		123	Diopsittaca_nobilis,
		124	Anodorhynchus_hyacinthinus,
		125	Primolius_maracana,
		126	Primolius_auricollis,
		127	Ara_militaris,
		128	Ara_ararauna,
		129	Ara_severus,
		130	Ara_chloropterus,
		131	Ara_rubrogenys,
		132	Ara_ambiguus,
		133	Ara_macao,
		134	Aratinga_solstitialis,
		135	Enicognathus_leptorhynchus,
		136	Deroptyus_accipitrinus,
		137	Pionites_leucogaster,
		138	Pionites_melanocephalus,
		139	Forpus_coelestis,
		140	Brotogeris_cyanoptera,
		141	Pionus_senilis,
		142	Pionus_fuscus,
		143	Amazona_barbadensis,
		144	Amazona_aestiva,
		145	Amazona_auropalliata,
		146	Amazona_ochrocephala,
		147	Amazona_albifrons,
		148	Amazona_collaria,
		149	Amazona_vittata,
		150	Amazona_ventralis,
		151	Amazona_leucocephala,
		152	Amazona_finschi,
		153	Amazona_viridigenalis,
		154	Amazona_amazonica,
		155	Amazona_autumnalis,
		156	Amazona_pretrei,
		157	Amazona_tucumana,
		158	Amazona_brasiliensis,
		159	Amazona_farinosa,
		160	Bolborhynchus_lineola,
		161	Bolborhynchus_orbygnesius,
		162	Poicephalus_senegalus,
		163	Poicephalus_cryptoxanthus,
		164	Poicephalus_meyeri,
		165	Poicephalus_gulielmi,
		166	Poicephalus_robustus,
		167	Psittacus_erithacus,
		168	Polytelis_swainsonii,
		169	Eclectus_roratus,
		170	Psittacula_eupatria,
		171	Psittacula_krameri,
		172	Psittacula_derbiana,
		173	Psittaculirostris_edwardsii,
		174	Lorius_garrulus,
		175	Chalcopsitta_atra,
		176	Trichoglossus_haematodus,
		177	Melopsittacus_undulatus,
		178	Agapornis_roseicollis,
		179	Cacatua_roseicapilla,
		180	Cacatua_alba,
		181	Cacatua_moluccensis,
		182	Cacatua_sulphurea,
		183	Cacatua_galerita,
		184	Cacatua_sanguinea,
		185	Probosciger_aterrimus,
		186	Nymphicus_hollandicus,
		187	Strigops_habroptila,
		188	Myiobius_villosus,
		189	Onychorhynchus_coronatus,
		190	Platyrinchus_flavigularis,
		191	Platyrinchus_platyrhynchos,
		192	Phaeomyias_murina,
		193	Anairetes_flavirostris,
		194	Anairetes_alpinus,
		195	Anairetes_nigrocristatus,
		196	Elaenia_pallatangae,
		197	Elaenia_albiceps,
		198	Elaenia_chiriquensis,
		199	Tyrannulus_elatus,
		200	Euscarthmus_meloryphus,
		201	Phyllomyias_uropygialis,
		202	Camptostoma_obsoletum,
		203	Contopus_fumigatus,
		204	Contopus_cinereus,
		205	Contopus_virens,
		206	Empidonax_minimus,
		207	Empidonax_alnorum,
		208	Sayornis_nigricans,
		209	Sayornis_phoebe,
		210	Lathrotriccus_euleri,
		211	Myiophobus_fasciatus,
		212	Muscisaxicola_fluviatilis,
		213	Polioxolmis_rufipennis,
		214	Knipolegus_aterrimus,
		215	Knipolegus_poecilocercus,
		216	Ochthoeca_oenanthoides,
		217	Ochthoeca_piurae,
		218	Ochthoeca_fumicolor,
		219	Myiarchus_crinitus,
		220	Myiarchus_tuberculifer,
		221	Tyrannus_tyrannus,
		222	Tyrannus_melancholicus,
		223	Myiodynastes_bairdii,
		224	Myiodynastes_maculatus,
		225	Myiozetetes_similis,
		226	Muscigralla_brevicauda,
		227	Hemitriccus_rufigularis,
		228	Lophotriccus_eulophotes,
		229	Lophotriccus_pileatus,
		230	Tolmomyias_poliocephalus,
		231	Mionectes_striaticollis,
		232	Mionectes_olivaceus,
		233	Mionectes_macconnelli,
		234	Mionectes_oleagineus,
		235	Leptopogon_superciliaris,
		236	Pseudotriccus_ruficeps,
		237	Piprites_chloris,
		238	Schiffornis_turdina,
		239	Laniocera_hypopyrra,
		240	Pachyramphus_versicolor,
		241	Pachyramphus_viridis,
		242	Pachyramphus_polychopterus,
		243	Ampelioides_tschudii,
		244	Pipreola_frontalis,
		245	Lipaugus_vociferans,
		246	Querula_purpurata,
		247	Snowornis_cryptolophus,
		248	Snowornis_subalaris,
		249	Ampelion_rubrocristatus,
		250	Lepidothrix_coeruleocapilla,
		251	Lepidothrix_isidorei,
		252	Lepidothrix_coronata,
		253	Chiroxiphia_boliviana,
		254	Glyphorynchus_spirurus,
		255	Campylorhamphus_trochilirostris,
		256	Lepidocolaptes_souleyetii,
		257	Xiphorhynchus_ocellatus,
		258	Dendrocolaptes_picumnus,
		259	Dendrocincla_merula,
		260	Dendrocincla_fuliginosa,
		261	Deconychura_longicauda,
		262	Syndactyla_rufosuperciliata,
		263	Philydor_erythrocercum,
		264	Ancistrops_strigilatus,
		265	Upucerthia_albigula,
		266	Cinclodes_albidiventris,
		267	Leptasthenura_xenothorax,
		268	Leptasthenura_striata,
		269	Synallaxis_rutilans,
		270	Synallaxis_gujanensis,
		271	Synallaxis_stictothorax,
		272	Cranioleuca_albicapilla,
		273	Cranioleuca_antisiensis,
		274	Cranioleuca_marcapatae,
		275	Asthenes_virgata,
		276	Asthenes_ottonis,
		277	Asthenes_humilis,
		278	Asthenes_dorbignyi,
		279	Geositta_maritima,
		280	Sclerurus_mexicanus,
		281	Sclerurus_caudacutus,
		282	Chamaeza_campanisona,
		283	Grallaria_squamigera,
		284	Grallaria_andicolus,
		285	Grallaria_ruficapilla,
		286	Conopophaga_castaneiceps,
		287	Rhegmatorhina_melanosticta,
		288	Hypocnemis_subflava,
		289	Pyriglena_leuconota,
		290	Myrmoborus_leucophrys,
		291	Hylophylax_naevius,
		292	Thamnophilus_murinus,
		293	Thamnophilus_aethiops,
		294	Sakesphorus_bernardi,
		295	Thamnophilus_doliatus,
		296	Thamnophilus_palliatus,
		297	Myrmotherula_longicauda,
		298	Myrmotherula_longipennis,
		299	Myrmotherula_schisticolor,
		300	Microrhopias_quixensis,
		301	Epinecrophylla_spodionota,
		302	Thamnistes_anabatinus,
		303	Calyptomena_viridis,
		304	Oriolus_chinensis,
		305	Vireo_gilvus,
		306	Vireo_philadelphicus,
		307	Vireo_olivaceus,
		308	Cyclarhis_gujanensis,
		309	Lanius_minor,
		310	Lanius_collurio,
		311	Urolestes_melanoleucus,
		312	Corvus_corone,
		313	Corvus_brachyrhynchos,
		314	Corvus_corax,
		315	Corvus_monedula,
		316	Pica_pica,
		317	Garrulus_glandarius,
		318	Cyanocitta_cristata,
		319	Dicrurus_adsimilis,
		320	Nilaus_afer,
		321	Laniarius_atrococcineus,
		322	Tchagra_australis,
		323	Batis_pririt,
		324	Stenostira_scita,
		325	Parus_major,
		326	Baeolophus_inornatus,
		327	Zosterops_pallidus,
		328	Sylvia_communis,
		329	Sylvia_atricapilla,
		330	Chamaea_fasciata,
		331	Hippolais_icterina,
		332	Prinia_maculosa,
		333	Prinia_flavicans,
		334	Cisticola_subruficapilla,
		335	Cisticola_textrix,
		336	Cisticola_aridulus,
		337	Cisticola_fulvicapilla,
		338	Cisticola_chiniana,
		339	Cisticola_juncidis,
		340	Pycnonotus_nigricans,
		341	Phylloscopus_trochilus,
		342	Phylloscopus_collybita,
		343	Stelgidopteryx_serripennis,
		344	Progne_subis,
		345	Pygochelidon_cyanoleuca,
		346	Riparia_riparia,
		347	Tachycineta_bicolor,
		348	Hirundo_dimidiata,
		349	Hirundo_semirufa,
		350	Hirundo_rustica,
		351	Hirundo_cucullata,
		352	Sylvietta_rufescens,
		353	Mirafra_sabota,
		354	Turdus_migratorius,
		355	Turdus_reevei,
		356	Turdus_chiguanco,
		357	Turdus_nigriceps,
		358	Turdus_leucops,
		359	Turdus_olivaceus,
		360	Turdus_merula,
		361	Turdus_philomelos,
		362	Catharus_ustulatus,
		363	Catharus_minimus,
		364	Catharus_fuscescens,
		365	Catharus_guttatus,
		366	Catharus_dryas,
		367	Hylocichla_mustelina,
		368	Sialia_sialis,
		369	Erythropygia_paena,
		370	Muscicapa_striata,
		371	Bradornis_mariquensis,
		372	Monticola_brevipes,
		373	Myrmecocichla_formicivora,
		374	Erithacus_rubecula,
		375	Cinclus_leucocephalus,
		376	Toxostoma_rufum,
		377	Mimus_longicaudatus,
		378	Mimus_polyglottos,
		379	Dumetella_carolinensis,
		380	Sturnus_vulgaris,
		381	Lamprotornis_nitens,
		382	Streptocitta_albicollis,
		383	Thryothorus_eisenmanni,
		384	Thryothorus_superciliaris,
		385	Cyphorhinus_thoracicus,
		386	Troglodytes_troglodytes,
		387	Troglodytes_aedon,
		388	Campylorhynchus_fasciatus,
		389	Polioptila_plumbea,
		390	Polioptila_caerulea,
		391	Certhia_americana,
		392	Sitta_canadensis,
		393	Bombycilla_cedrorum,
		394	Phainopepla_nitens,
		395	Regulus_calendula,
		396	Serinus_canaria,
		397	Leucosticte_tephrocotis,
		398	Euphonia_laniirostris,
		399	Fringilla_coelebs,
		400	Catamblyrhynchus_diadema,
		401	Poospiza_rubecula,
		402	Thlypopsis_ornata,
		403	Thlypopsis_ruficeps,
		404	Phrygilus_punensis,
		405	Dacnis_cayana,
		406	Diglossa_albilatera,
		407	Diglossa_humeralis,
		408	Diglossa_mystacalis,
		409	Diglossa_sittoides,
		410	Diglossa_caerulescens,
		411	Diglossa_cyanea,
		412	Xenodacnis_parina,
		413	Sicalis_olivascens,
		414	Sicalis_luteola,
		415	Conirostrum_ferrugineiventre,
		416	Sporophila_peruviana,
		417	Sporophila_caerulescens,
		418	Sporophila_nigricollis,
		419	Ramphocelus_carbo,
		420	Tachyphonus_rufus,
		421	Lanio_versicolor,
		422	Coryphospingus_cucullatus,
		423	Xenospingus_concolor,
		424	Saltator_maximus,
		425	Cissopis_leverianus,
		426	Schistochlamys_melanopis,
		427	Tangara_mexicana,
		428	Tangara_vassorii,
		429	Tangara_cyanicollis,
		430	Coereba_flaveola,
		431	Anisognathus_somptuosus,
		432	Dubusia_taeniata,
		433	Passerina_amoena,
		434	Passerina_cyanea,
		435	Pheucticus_aureoventris,
		436	Pheucticus_chrysogaster,
		437	Pheucticus_ludovicianus,
		438	Piranga_olivacea,
		439	Cardinalis_cardinalis,
		440	Icterus_spurius,
		441	Icterus_graceannae,
		442	Icterus_galbula,
		443	Psarocolius_angustifrons,
		444	Agelaius_phoeniceus,
		445	Molothrus_ater,
		446	Molothrus_bonariensis,
		447	Euphagus_cyanocephalus,
		448	Quiscalus_quiscula,
		449	Sturnella_magna,
		450	Dolichonyx_oryzivorus,
		451	Atlapetes_rufigenis,
		452	Atlapetes_canigenis,
		453	Aimophila_stolzmanni,
		454	Ammodramus_savannarum,
		455	Ammodramus_aurifrons,
		456	Chlorospingus_flavigularis,
		457	Atlapetes_forbesi,
		458	Pipilo_erythrophthalmus,
		459	Atlapetes_seebohmi,
		460	Passerculus_sandwichensis,
		461	Melospiza_melodia,
		462	Melospiza_georgiana,
		463	Junco_hyemalis,
		464	Zonotrichia_leucophrys,
		465	Zonotrichia_albicollis,
		466	Arremon_torquatus,
		467	Arremon_brunneinucha,
		468	Arremon_taciturnus,
		469	Spizella_pusilla,
		470	Spizella_passerina,
		471	Emberiza_tahapisi,
		472	Emberiza_flaviventris,
		473	Seiurus_aurocapilla,
		474	Parula_pitiayumi,
		475	Setophaga_ruticilla,
		476	Wilsonia_canadensis,
		477	Myioborus_miniatus,
		478	Myioborus_melanocephalus,
		479	Basileuterus_trifasciatus,
		480	Basileuterus_tristriatus,
		481	Mniotilta_varia,
		482	Geothlypis_trichas,
		483	Anthus_crenatus,
		484	Anthus_richardi,
		485	Anthus_similis,
		486	Macronyx_capensis,
		487	Motacilla_capensis,
		488	Passer_montanus,
		489	Passer_domesticus,
		490	Passer_diffusus,
		491	Passer_melanurus,
		492	Amadina_fasciata,
		493	Lagonosticta_rhodopareia,
		494	Lagonosticta_senegala,
		495	Uraeginthus_angolensis,
		496	Pytilia_melba,
		497	Estrilda_astrild,
		498	Lonchura_striata,
		499	Taeniopygia_guttata,
		500	Ortygospiza_atricollis,
		501	Vidua_chalybeata,
		502	Vidua_macroura,
		503	Vidua_paradisaea,
		504	Philetairus_socius,
		505	Plocepasser_mahali,
		506	Sporopipes_squamifrons,
		507	Euplectes_afer,
		508	Euplectes_ardens,
		509	Euplectes_orix,
		510	Euplectes_progne,
		511	Euplectes_albonotatus,
		512	Quelea_quelea,
		513	Ploceus_capensis,
		514	Prunella_modularis,
		515	Cariama_cristata,
		516	Tachybaptus_ruficollis,
		517	Podiceps_auritus,
		518	Phoenicopterus_ruber,
		519	Leptotila_rufaxilla,
		520	Leptotila_verreauxi,
		521	Zenaida_auriculata,
		522	Geotrygon_montana,
		523	Streptopelia_turtur,
		524	Streptopelia_capicola,
		525	Columba_livia,
		526	Patagioenas_fasciata,
		527	Caloenas_nicobarica,
		528	Goura_cristata,
		529	Goura_victoria,
		530	Trugon_terrestris,
		531	Ptilinopus_pulchellus,
		532	Ptilinopus_regina,
		533	Ptilinopus_perlatus,
		534	Ducula_bicolor,
		535	Gallinula_chloropus,
		536	Rallus_aquaticus,
		537	Balearica_pavonina,
		538	Balearica_regulorum,
		539	Grus_americana,
		540	Grus_nigricollis,
		541	Grus_monacha,
		542	Grus_japonensis,
		543	Grus_virgo,
		544	Neomorphus_geoffroyi,
		545	Crotophaga_sulcirostris,
		546	Crotophaga_ani,
		547	Chrysococcyx_caprius,
		548	Clamator_jacobinus,
		549	Ardeotis_kori,
		550	Ciconia_abdimii,
		551	Ciconia_episcopus,
		552	Ciconia_stormi,
		553	Ciconia_maguari,
		554	Ciconia_ciconia,
		555	Anastomus_lamelligerus,
		556	Bostrychia_hagedash,
		557	Platalea_leucorodia,
		558	Threskiornis_aethiopicus,
		559	Nycticorax_nycticorax,
		560	Ardea_herodias,
		561	Ardea_cinerea,
		562	Pelecanus_onocrotalus,
		563	Pelecanus_occidentalis,
		564	Scopus_umbretta,
		565	Spheniscus_demersus,
		566	Patagona_gigas,
		567	Myrtis_fanny,
		568	Rhodopis_vesper,
		569	Myrmia_micrura,
		570	Thaumastura_cora,
		571	Archilochus_alexandri,
		572	Selasphorus_rufus,
		573	Selasphorus_platycercus,
		574	Calypte_anna,
		575	Heliomaster_longirostris,
		576	Campylopterus_villaviscensio,
		577	Campylopterus_largipennis,
		578	Klais_guimeti,
		579	Leucippus_taczanowskii,
		580	Hylocharis_cyanus,
		581	Amazilia_chionogaster,
		582	Amazilia_viridicauda,
		583	Amazilia_lactea,
		584	Amazilia_amazilia,
		585	Chrysuronia_oenone,
		586	Taphrospilus_hypostictus,
		587	Thalurania_furcata,
		588	Eriocnemis_luciani,
		589	Haplophaedia_aureliae,
		590	Ensifera_ensifera,
		591	Pterophanes_cyanopterus,
		592	Ocreatus_underwoodii,
		593	Heliodoxa_rubinoides,
		594	Heliodoxa_leadbeateri,
		595	Heliodoxa_aurescens,
		596	Lafresnaya_lafresnayi,
		597	Coeligena_torquata,
		598	Coeligena_violifer,
		599	Coeligena_iris,
		600	Aglaeactis_cupripennis,
		601	Aglaeactis_castelnaudii,
		602	Metallura_phoebe,
		603	Metallura_tyrianthina,
		604	Chalcostigma_stanleyi,
		605	Chalcostigma_herrani,
		606	Chalcostigma_ruficeps,
		607	Polyonymus_caroli,
		608	Oreotrochilus_estella,
		609	Oreotrochilus_melanogaster,
		610	Lesbia_nuna,
		611	Lesbia_victoriae,
		612	Adelomyia_melanogenys,
		613	Heliangelus_viola,
		614	Heliangelus_micraster,
		615	Phlogophilus_harterti,
		616	Colibri_coruscans,
		617	Colibri_thalassinus,
		618	Schistes_geoffroyi,
		619	Doryfera_ludovicae,
		620	Anthracothorax_nigricollis,
		621	Florisuga_mellivora,
		622	Threnetes_leucurus,
		623	Glaucis_hirsutus,
		624	Phaethornis_hispidus,
		625	Phaethornis_philippii,
		626	Phaethornis_stuarti,
		627	Phaethornis_ruber,
		628	Phaethornis_guy,
		629	Phaethornis_malaris,
		630	Eutoxeres_condamini,
		631	Apus_caffer,
		632	Apus_affinis,
		633	Chaetura_vauxi,
		634	Chaetura_egregia,
		635	Caprimulgus_rufigena,
		636	Chordeiles_acutipennis,
		637	Nyctiphrynus_ocellatus
	;
	TREE * UNTITLED = [&R] ((((((((((((((((((((((454:5.821324423,455:5.821324423):4.076005865,453:9.897330288):2.388006343,456:12.28533663):0.9950623186,((461:2.809543299,462:2.8095433):3.80560933,460:6.61515263):3.529490558,((464:2.229484233,465:2.229484233):4.47482917,463:6.704313403):3.963284088,(466:3.351495185,467:3.328748283,468:5.092064884):4.845956516,(469:5.169572893,470:5.169572893):7.46924…
END;
