# Supplementary material for: Genome size versus geographic range size in birds
Source: PeerJ. 2021 Feb 10;9:e10868. doi: 10.7717/peerj.10868 (PMC7881720; doi:10.7717/peerj.10868)
Supplement: Supplemental Information 3 — A phylogenetic tree from Ksepka et al. (2020) for a subset of species. [file peerj-09-10868-s003.nex]

#NEXUS
[R-package APE, Sun Nov 15 12:00:12 2020]
BEGIN TAXA;
	DIMENSIONS NTAX = 262;
	TAXLABELS
		Struthioniformes_Struthionidae_Struthio_camelus
		Casuariiformes_Dromaiidae_Dromaius_novaehollandiae
		Galliformes_Phasianidae_Meleagris_gallopavo
		Galliformes_Phasianidae_Bonasa_umbellus
		Galliformes_Phasianidae_Phasianus_colchicus
		Galliformes_Phasianidae_Chrysolophus_pictus
		Galliformes_Phasianidae_Argusianus_argus
		Galliformes_Phasianidae_Coturnix_coturnix
		Galliformes_Numididae_Numida_meleagris
		Anseriformes_Anatidae_Dendrocygna_viduata
		Anseriformes_Anatidae_Cereopsis_novaehollandiae
		Anseriformes_Anatidae_Cygnus_buccinator
		Anseriformes_Anatidae_Cygnus_atratus
		Anseriformes_Anatidae_Cygnus_olor
		Anseriformes_Anatidae_Chen_rossii
		Anseriformes_Anatidae_Mergus_merganser
		Anseriformes_Anatidae_Cairina_moschata
		Anseriformes_Anatidae_Anas_platyrhynchos
		Anseriformes_Anatidae_Anas_castanea
		Anseriformes_Anatidae_Netta_rufina
		Phoenicopteriformes_Phoenicopteridae_Phoenicopterus_ruber
		Podicipediformes_Podicipedidae_Podiceps_auritus
		Podicipediformes_Podicipedidae_Tachybaptus_ruficollis
		Columbiformes_Columbidae_Ducula_bicolor
		Columbiformes_Columbidae_Ptilinopus_pulchellus
		Columbiformes_Columbidae_Ptilinopus_regina
		Columbiformes_Columbidae_Leptotila_verreauxi
		Columbiformes_Columbidae_Leptotila_rufaxilla
		Columbiformes_Columbidae_Zenaida_auriculata
		Columbiformes_Columbidae_Geotrygon_montana
		Columbiformes_Columbidae_Patagioenas_fasciata
		Columbiformes_Columbidae_Streptopelia_capicola
		Columbiformes_Columbidae_Streptopelia_turtur
		Columbiformes_Columbidae_Columba_livia
		Columbiformes_Columbidae_Goura_victoria
		Columbiformes_Columbidae_Goura_cristata
		Columbiformes_Columbidae_Caloenas_nicobarica
		Cuculiformes_Cuculidae_Crotophaga_ani
		Cuculiformes_Cuculidae_Chrysococcyx_caprius
		Caprimulgiformes_Caprimulgidae_Nyctiphrynus_ocellatus
		Apodiformes_Trochilidae_Florisuga_mellivora
		Apodiformes_Trochilidae_Selasphorus_rufus
		Apodiformes_Trochilidae_Thalurania_furcata
		Apodiformes_Trochilidae_Campylopterus_largipennis
		Apodiformes_Trochilidae_Glaucis_hirsutus
		Charadriiformes_Laridae_Larus_argentatus
		Charadriiformes_Scolopacidae_Actitis_hypoleucos
		Charadriiformes_Scolopacidae_Calidris_alpina
		Charadriiformes_Recurvirostridae_Recurvirostra_avosetta
		Charadriiformes_Charadriidae_Vanellus_coronatus
		Gruiformes_Rallidae_Rallus_aquaticus
		Gruiformes_Rallidae_Gallinula_chloropus
		Pelecaniformes_Threskiornithidae_Bostrychia_hagedash_
		Pelecaniformes_Threskiornithidae_Threskiornis_aethiopicus
		Pelecaniformes_Ardeidae_Nycticorax_nycticorax
		Pelecaniformes_Ardeidae_Ardea_cinerea
		Pelecaniformes_Ardeidae_Ardea_herodias
		Pelecaniformes_Scopidae_Scopus_umbretta
		Pelecaniformes_Pelecanidae_Pelecanus_onocrotalus
		Pelecaniformes_Pelecanidae_Pelecanus_occidentalis
		Ciconiiformes_Ciconiidae_Ciconia_ciconia
		Ciconiiformes_Ciconiidae_Anastomus_lamelligerus
		Cathartiformes_Cathartidae_Gymnogyps_californianus
		Accipitriformes_Accipitridae_Harpia_harpyja
		Accipitriformes_Accipitridae_Accipiter_striatus
		Accipitriformes_Accipitridae_Circus_cyaneus
		Accipitriformes_Accipitridae_Circus_aeruginosus
		Accipitriformes_Accipitridae_Rostrhamus_sociabilis
		Accipitriformes_Accipitridae_Buteo_buteo
		Accipitriformes_Accipitridae_Milvus_migrans
		Accipitriformes_Accipitridae_Haliaeetus_leucocephalus
		Strigiformes_Strigidae_Athene_noctua
		Strigiformes_Strigidae_Strix_nebulosa
		Strigiformes_Strigidae_Strix_aluco
		Strigiformes_Strigidae_Pulsatrix_perspicillata
		Strigiformes_Strigidae_Bubo_bubo
		Strigiformes_Strigidae_Otus_scops
		Strigiformes_Tytonidae_Tyto_alba
		Bucerotiformes_Phoeniculidae_Phoeniculus_purpureus
		Bucerotiformes_Phoeniculidae_Rhinopomastus_cyanomelas
		Bucerotiformes_Upupidae_Upupa_epops
		Bucerotiformes_Bucerotidae_Bucorvus_abyssinicus
		Galbuliformes_Bucconidae_Chelidoptera_tenebrosa
		Piciformes_Lybiidae_Tricholaema_leucomelas
		Piciformes_Lybiidae_Lybius_torquatus
		Piciformes_Lybiidae_Trachyphonus_vaillantii
		Piciformes_Megalaimidae_Psilopogon_pyrolophus
		Piciformes_Ramphastidae_Ramphastos_toco
		Piciformes_Ramphastidae_Ramphastos_tucanus
		Piciformes_Ramphastidae_Pteroglossus_inscriptus
		Piciformes_Indicatoridae_Indicator_minor
		Piciformes_Picidae_Melanerpes_formicivorus
		Coraciiformes_Momotidae_Momotus_momota
		Coraciiformes_Alcedinidae_Alcedo_atthis
		Coraciiformes_Meropidae_Merops_apiaster
		Coraciiformes_Coraciidae_Coracias_garrulus
		Coliiformes_Coliidae_Urocolius_indicus
		Cariamiformes_Cariamidae_Cariama_cristata
		Falconiformes_Falconidae_Falco_tinnunculus
		Falconiformes_Falconidae_Falco_eleonorae
		Falconiformes_Falconidae_Falco_peregrinus
		Falconiformes_Falconidae_Falco_sparverius
		Falconiformes_Falconidae_Falco_vespertinus
		Psittaciformes_Strigopidae_Strigops_habroptila
		Psittaciformes_Cacatuidae_Nymphicus_hollandicus
		Psittaciformes_Cacatuidae_Probosciger_aterrimus
		Psittaciformes_Cacatuidae_Cacatua_moluccensis
		Psittaciformes_Cacatuidae_Cacatua_galerita
		Psittaciformes_Cacatuidae_Cacatua_sulphurea
		Psittaciformes_Cacatuidae_Cacatua_alba
		Psittaciformes_Cacatuidae_Cacatua_sanguinea
		Psittaciformes_Psittacidae_Psittacus_erithacus
		Psittaciformes_Psittacidae_Poicephalus_robustus
		Psittaciformes_Psittacidae_Poicephalus_gulielmi
		Psittaciformes_Psittacidae_Poicephalus_senegalus
		Psittaciformes_Psittacidae_Poicephalus_meyeri
		Psittaciformes_Psittacidae_Poicephalus_cryptoxanthus
		Psittaciformes_Psittacidae_Amazona_ventralis
		Psittaciformes_Psittacidae_Pionus_senilis
		Psittaciformes_Psittacidae_Amazona_farinosa
		Psittaciformes_Psittacidae_Amazona_viridigenalis
		Psittaciformes_Psittacidae_Amazona_autumnalis
		Psittaciformes_Psittacidae_Amazona_amazonica
		Psittaciformes_Psittacidae_Amazona_aestiva
		Psittaciformes_Psittacidae_Amazona_ochrocephala
		Psittaciformes_Psittacidae_Amazona_auropalliata
		Psittaciformes_Psittacidae_Amazona_albifrons
		Psittaciformes_Psittacidae_Amazona_leucocephala
		Psittaciformes_Psittacidae_Amazona_vittata
		Psittaciformes_Psittacidae_Bolborhynchus_lineola
		Psittaciformes_Psittacidae_Forpus_coelestis
		Psittaciformes_Psittacidae_Pyrrhura_picta
		Psittaciformes_Psittacidae_Enicognathus_leptorhynchus
		Psittaciformes_Psittacidae_Cyanoliseus_patagonus
		Psittaciformes_Psittacidae_Ara_ararauna
		Psittaciformes_Psittacidae_Ara_macao
		Psittaciformes_Psittacidae_Ara_militaris
		Psittaciformes_Psittacidae_Ara_ambiguus
		Psittaciformes_Psittacidae_Ara_severus
		Psittaciformes_Psittacidae_Ara_chloropterus
		Psittaciformes_Psittacidae_Primolius_maracana
		Psittaciformes_Psittacidae_Primolius_auricollis
		Psittaciformes_Psittacidae_Aratinga_solstitialis
		Psittaciformes_Psittacidae_Anodorhynchus_hyacinthinus
		Psittaciformes_Psittacidae_Diopsittaca_nobilis
		Psittaciformes_Psittacidae_Deroptyus_accipitrinus
		Psittaciformes_Psittacidae_Pionites_melanocephalus
		Psittaciformes_Psittacidae_Pionites_leucogaster
		Psittaciformes_Psittacidae_Psittacula_eupatria
		Psittaciformes_Psittacidae_Psittacula_derbiana
		Psittaciformes_Psittacidae_Psittacula_krameri
		Psittaciformes_Psittacidae_Eclectus_roratus
		Psittaciformes_Psittacidae_Psittaculirostris_edwardsii
		Psittaciformes_Psittacidae_Melopsittacus_undulatus
		Psittaciformes_Psittacidae_Trichoglossus_haematodus
		Psittaciformes_Psittacidae_Chalcopsitta_atra
		Psittaciformes_Psittacidae_Lorius_garrulus
		Psittaciformes_Psittacidae_Agapornis_roseicollis
		Passeriformes_suboscines_Tityridae_Pachyramphus_polychopterus
		Passeriformes_suboscines_Tityridae_Schiffornis_turdina
		Passeriformes_suboscines_Tyrannidae_Onychorhynchus_coronatus
		Passeriformes_suboscines_Tyrannidae_Camptostoma_obsoletum
		Passeriformes_suboscines_Tyrannidae_Phaeomyias_murina
		Passeriformes_suboscines_Tyrannidae_Elaenia_albiceps
		Passeriformes_suboscines_Tyrannidae_Myiophobus_fasciatus
		Passeriformes_suboscines_Tyrannidae_Contopus_virens
		Passeriformes_suboscines_Tyrannidae_Empidonax_minimus
		Passeriformes_suboscines_Tyrannidae_Sayornis_phoebe
		Passeriformes_suboscines_Tyrannidae_Sayornis_nigricans
		Passeriformes_suboscines_Tyrannidae_Myiarchus_crinitus
		Passeriformes_suboscines_Tyrannidae_Myiarchus_tuberculifer
		Passeriformes_suboscines_Tyrannidae_Myiozetetes_similis
		Passeriformes_suboscines_Tyrannidae_Myiodynastes_maculatus
		Passeriformes_suboscines_Tyrannidae_Tyrannus_tyrannus
		Passeriformes_suboscines_Tyrannidae_Mionectes_oleagineus
		Passeriformes_suboscines_Cotingidae_Querula_purpurata
		Passeriformes_suboscines_Cotingidae_Lipaugus_vociferans
		Passeriformes_suboscines_Thamnophilidae_Hylophylax_naevius
		Passeriformes_suboscines_Thamnophilidae_Pyriglena_leuconota
		Passeriformes_suboscines_Furnariidae_Sclerurus_mexicanus
		Passeriformes_suboscines_Furnariidae_Glyphorynchus_spirurus
		Passeriformes_suboscines_Furnariidae_Dendrocincla_fuliginosa
		Passeriformes_suboscines_Furnariidae_Lepidocolaptes_souleyetii
		Passeriformes_oscines_Malaconotidae_Tchagra_australis
		Passeriformes_oscines_Corvidae_Pica_pica
		Passeriformes_oscines_Corvidae_Corvus_corax
		Passeriformes_oscines_Corvidae_Corvus_corone
		Passeriformes_oscines_Corvidae_Corvus_brachyrhynchos
		Passeriformes_oscines_Corvidae_Corvus_monedula
		Passeriformes_oscines_Corvidae_Cyanocitta_cristata
		Passeriformes_oscines_Laniidae_Lanius_collurio
		Passeriformes_oscines_Vireonidae_Cyclarhis_gujanensis
		Passeriformes_oscines_Vireonidae_Vireo_olivaceus
		Passeriformes_oscines_Ptilogonatidae_Phainopepla_nitens
		Passeriformes_oscines_Bombycillidae_Bombycilla_cedrorum
		Passeriformes_oscines_Hirundinidae_Hirundo_rustica
		Passeriformes_oscines_Hirundinidae_Progne_subis
		Passeriformes_oscines_Hirundinidae_Pygochelidon_cyanoleuca
		Passeriformes_oscines_Hirundinidae_Riparia_riparia
		Passeriformes_oscines_Hirundinidae_Tachycineta_bicolor
		Passeriformes_oscines_Sylviidae_Chamaea_fasciata
		Passeriformes_oscines_Sylviidae_Sylvia_atricapilla
		Passeriformes_oscines_Acrocephalidae_Hippolais_icterina
		Passeriformes_oscines_Cisticolidae_Cisticola_fulvicapilla
		Passeriformes_oscines_Regulidae_Regulus_calendula
		Passeriformes_oscines_Muscicapidae_Muscicapa_striata
		Passeriformes_oscines_Muscicapidae_Erithacus_rubecula
		Passeriformes_oscines_Turdidae_Sialia_sialis
		Passeriformes_oscines_Turdidae_Hylocichla_mustelina
		Passeriformes_oscines_Turdidae_Catharus_fuscescens
		Passeriformes_oscines_Turdidae_Catharus_guttatus
		Passeriformes_oscines_Turdidae_Turdus_philomelos
		Passeriformes_oscines_Turdidae_Turdus_migratorius
		Passeriformes_oscines_Turdidae_Turdus_merula
		Passeriformes_oscines_Mimidae_Toxostoma_rufum
		Passeriformes_oscines_Mimidae_Mimus_polyglottos
		Passeriformes_oscines_Mimidae_Dumetella_carolinensis
		Passeriformes_oscines_Sturnidae_Sturnus_vulgaris
		Passeriformes_oscines_Polioptilidae_Polioptila_caerulea
		Passeriformes_oscines_Troglodytidae_Troglodytes_aedon
		Passeriformes_oscines_Sittidae_Sitta_canadensis
		Passeriformes_oscines_Prunellidae_Prunella_modularis
		Passeriformes_oscines_Ploceidae_Plocepasser_mahali
		Passeriformes_oscines_Ploceidae_Euplectes_orix
		Passeriformes_oscines_Estrildidae_Taeniopygia_guttata
		Passeriformes_oscines_Estrildidae_Amadina_fasciata
		Passeriformes_oscines_Estrildidae_Pytilia_melba
		Passeriformes_oscines_Estrildidae_Lagonosticta_senegala
		Passeriformes_oscines_Viduidae_Vidua_paradisaea
		Passeriformes_oscines_Passeridae_Passer_domesticus
		Passeriformes_oscines_Passeridae_Passer_montanus
		Passeriformes_oscines_Fringillidae_Fringilla_coelebs
		Passeriformes_oscines_Fringillidae_Serinus_canaria
		Passeriformes_oscines_Parulidae_Seiurus_aurocapilla
		Passeriformes_oscines_Parulidae_Geothlypis_trichas
		Passeriformes_oscines_Parulidae_Setophaga_ruticilla
		Passeriformes_oscines_Parulidae_Mniotilta_varia
		Passeriformes_oscines_Icteridae_Dolichonyx_oryzivorus
		Passeriformes_oscines_Icteridae_Agelaius_phoeniceus
		Passeriformes_oscines_Icteridae_Molothrus_ater
		Passeriformes_oscines_Icteridae_Quiscalus_quiscula
		Passeriformes_oscines_Icteridae_Euphagus_cyanocephalus
		Passeriformes_oscines_Icteridae_Icterus_spurius
		Passeriformes_oscines_Icteridae_Icterus_galbula
		Passeriformes_oscines_Emberizidae_Ammodramus_savannarum
		Passeriformes_oscines_Emberizidae_Arremon_brunneinucha
		Passeriformes_oscines_Emberizidae_Zonotrichia_leucophrys
		Passeriformes_oscines_Emberizidae_Junco_hyemalis
		Passeriformes_oscines_Emberizidae_Melospiza_georgiana
		Passeriformes_oscines_Emberizidae_Passerculus_sandwichensis
		Passeriformes_oscines_Emberizidae_Pipilo_erythrophthalmus
		Passeriformes_oscines_Cardinalidae_Pheucticus_ludovicianus
		Passeriformes_oscines_Cardinalidae_Cardinalis_cardinalis
		Passeriformes_oscines_Thraupidae_Saltator_maximus
		Passeriformes_oscines_Thraupidae_Dacnis_cayana
		Passeriformes_oscines_Thraupidae_Ramphocelus_carbo
		Passeriformes_oscines_Emberizidae_Coryphospingus_cucullatus
		Passeriformes_oscines_Coerebidae_Coereba_flaveola
		Passeriformes_oscines_Thraupidae_Anisognathus_somptuosus
		Passeriformes_oscines_Thraupidae_Tangara_cyanicollis
		Passeriformes_oscines_Thraupidae_Cissopis_leverianus
		Passeriformes_oscines_Thraupidae_Schistochlamys_melanopis
	;
END;
BEGIN TREES;
	TRANSLATE
		1	Struthioniformes_Struthionidae_Struthio_camelus,
		2	Casuariiformes_Dromaiidae_Dromaius_novaehollandiae,
		3	Galliformes_Phasianidae_Meleagris_gallopavo,
		4	Galliformes_Phasianidae_Bonasa_umbellus,
		5	Galliformes_Phasianidae_Phasianus_colchicus,
		6	Galliformes_Phasianidae_Chrysolophus_pictus,
		7	Galliformes_Phasianidae_Argusianus_argus,
		8	Galliformes_Phasianidae_Coturnix_coturnix,
		9	Galliformes_Numididae_Numida_meleagris,
		10	Anseriformes_Anatidae_Dendrocygna_viduata,
		11	Anseriformes_Anatidae_Cereopsis_novaehollandiae,
		12	Anseriformes_Anatidae_Cygnus_buccinator,
		13	Anseriformes_Anatidae_Cygnus_atratus,
		14	Anseriformes_Anatidae_Cygnus_olor,
		15	Anseriformes_Anatidae_Chen_rossii,
		16	Anseriformes_Anatidae_Mergus_merganser,
		17	Anseriformes_Anatidae_Cairina_moschata,
		18	Anseriformes_Anatidae_Anas_platyrhynchos,
		19	Anseriformes_Anatidae_Anas_castanea,
		20	Anseriformes_Anatidae_Netta_rufina,
		21	Phoenicopteriformes_Phoenicopteridae_Phoenicopterus_ruber,
		22	Podicipediformes_Podicipedidae_Podiceps_auritus,
		23	Podicipediformes_Podicipedidae_Tachybaptus_ruficollis,
		24	Columbiformes_Columbidae_Ducula_bicolor,
		25	Columbiformes_Columbidae_Ptilinopus_pulchellus,
		26	Columbiformes_Columbidae_Ptilinopus_regina,
		27	Columbiformes_Columbidae_Leptotila_verreauxi,
		28	Columbiformes_Columbidae_Leptotila_rufaxilla,
		29	Columbiformes_Columbidae_Zenaida_auriculata,
		30	Columbiformes_Columbidae_Geotrygon_montana,
		31	Columbiformes_Columbidae_Patagioenas_fasciata,
		32	Columbiformes_Columbidae_Streptopelia_capicola,
		33	Columbiformes_Columbidae_Streptopelia_turtur,
		34	Columbiformes_Columbidae_Columba_livia,
		35	Columbiformes_Columbidae_Goura_victoria,
		36	Columbiformes_Columbidae_Goura_cristata,
		37	Columbiformes_Columbidae_Caloenas_nicobarica,
		38	Cuculiformes_Cuculidae_Crotophaga_ani,
		39	Cuculiformes_Cuculidae_Chrysococcyx_caprius,
		40	Caprimulgiformes_Caprimulgidae_Nyctiphrynus_ocellatus,
		41	Apodiformes_Trochilidae_Florisuga_mellivora,
		42	Apodiformes_Trochilidae_Selasphorus_rufus,
		43	Apodiformes_Trochilidae_Thalurania_furcata,
		44	Apodiformes_Trochilidae_Campylopterus_largipennis,
		45	Apodiformes_Trochilidae_Glaucis_hirsutus,
		46	Charadriiformes_Laridae_Larus_argentatus,
		47	Charadriiformes_Scolopacidae_Actitis_hypoleucos,
		48	Charadriiformes_Scolopacidae_Calidris_alpina,
		49	Charadriiformes_Recurvirostridae_Recurvirostra_avosetta,
		50	Charadriiformes_Charadriidae_Vanellus_coronatus,
		51	Gruiformes_Rallidae_Rallus_aquaticus,
		52	Gruiformes_Rallidae_Gallinula_chloropus,
		53	Pelecaniformes_Threskiornithidae_Bostrychia_hagedash_,
		54	Pelecaniformes_Threskiornithidae_Threskiornis_aethiopicus,
		55	Pelecaniformes_Ardeidae_Nycticorax_nycticorax,
		56	Pelecaniformes_Ardeidae_Ardea_cinerea,
		57	Pelecaniformes_Ardeidae_Ardea_herodias,
		58	Pelecaniformes_Scopidae_Scopus_umbretta,
		59	Pelecaniformes_Pelecanidae_Pelecanus_onocrotalus,
		60	Pelecaniformes_Pelecanidae_Pelecanus_occidentalis,
		61	Ciconiiformes_Ciconiidae_Ciconia_ciconia,
		62	Ciconiiformes_Ciconiidae_Anastomus_lamelligerus,
		63	Cathartiformes_Cathartidae_Gymnogyps_californianus,
		64	Accipitriformes_Accipitridae_Harpia_harpyja,
		65	Accipitriformes_Accipitridae_Accipiter_striatus,
		66	Accipitriformes_Accipitridae_Circus_cyaneus,
		67	Accipitriformes_Accipitridae_Circus_aeruginosus,
		68	Accipitriformes_Accipitridae_Rostrhamus_sociabilis,
		69	Accipitriformes_Accipitridae_Buteo_buteo,
		70	Accipitriformes_Accipitridae_Milvus_migrans,
		71	Accipitriformes_Accipitridae_Haliaeetus_leucocephalus,
		72	Strigiformes_Strigidae_Athene_noctua,
		73	Strigiformes_Strigidae_Strix_nebulosa,
		74	Strigiformes_Strigidae_Strix_aluco,
		75	Strigiformes_Strigidae_Pulsatrix_perspicillata,
		76	Strigiformes_Strigidae_Bubo_bubo,
		77	Strigiformes_Strigidae_Otus_scops,
		78	Strigiformes_Tytonidae_Tyto_alba,
		79	Bucerotiformes_Phoeniculidae_Phoeniculus_purpureus,
		80	Bucerotiformes_Phoeniculidae_Rhinopomastus_cyanomelas,
		81	Bucerotiformes_Upupidae_Upupa_epops,
		82	Bucerotiformes_Bucerotidae_Bucorvus_abyssinicus,
		83	Galbuliformes_Bucconidae_Chelidoptera_tenebrosa,
		84	Piciformes_Lybiidae_Tricholaema_leucomelas,
		85	Piciformes_Lybiidae_Lybius_torquatus,
		86	Piciformes_Lybiidae_Trachyphonus_vaillantii,
		87	Piciformes_Megalaimidae_Psilopogon_pyrolophus,
		88	Piciformes_Ramphastidae_Ramphastos_toco,
		89	Piciformes_Ramphastidae_Ramphastos_tucanus,
		90	Piciformes_Ramphastidae_Pteroglossus_inscriptus,
		91	Piciformes_Indicatoridae_Indicator_minor,
		92	Piciformes_Picidae_Melanerpes_formicivorus,
		93	Coraciiformes_Momotidae_Momotus_momota,
		94	Coraciiformes_Alcedinidae_Alcedo_atthis,
		95	Coraciiformes_Meropidae_Merops_apiaster,
		96	Coraciiformes_Coraciidae_Coracias_garrulus,
		97	Coliiformes_Coliidae_Urocolius_indicus,
		98	Cariamiformes_Cariamidae_Cariama_cristata,
		99	Falconiformes_Falconidae_Falco_tinnunculus,
		100	Falconiformes_Falconidae_Falco_eleonorae,
		101	Falconiformes_Falconidae_Falco_peregrinus,
		102	Falconiformes_Falconidae_Falco_sparverius,
		103	Falconiformes_Falconidae_Falco_vespertinus,
		104	Psittaciformes_Strigopidae_Strigops_habroptila,
		105	Psittaciformes_Cacatuidae_Nymphicus_hollandicus,
		106	Psittaciformes_Cacatuidae_Probosciger_aterrimus,
		107	Psittaciformes_Cacatuidae_Cacatua_moluccensis,
		108	Psittaciformes_Cacatuidae_Cacatua_galerita,
		109	Psittaciformes_Cacatuidae_Cacatua_sulphurea,
		110	Psittaciformes_Cacatuidae_Cacatua_alba,
		111	Psittaciformes_Cacatuidae_Cacatua_sanguinea,
		112	Psittaciformes_Psittacidae_Psittacus_erithacus,
		113	Psittaciformes_Psittacidae_Poicephalus_robustus,
		114	Psittaciformes_Psittacidae_Poicephalus_gulielmi,
		115	Psittaciformes_Psittacidae_Poicephalus_senegalus,
		116	Psittaciformes_Psittacidae_Poicephalus_meyeri,
		117	Psittaciformes_Psittacidae_Poicephalus_cryptoxanthus,
		118	Psittaciformes_Psittacidae_Amazona_ventralis,
		119	Psittaciformes_Psittacidae_Pionus_senilis,
		120	Psittaciformes_Psittacidae_Amazona_farinosa,
		121	Psittaciformes_Psittacidae_Amazona_viridigenalis,
		122	Psittaciformes_Psittacidae_Amazona_autumnalis,
		123	Psittaciformes_Psittacidae_Amazona_amazonica,
		124	Psittaciformes_Psittacidae_Amazona_aestiva,
		125	Psittaciformes_Psittacidae_Amazona_ochrocephala,
		126	Psittaciformes_Psittacidae_Amazona_auropalliata,
		127	Psittaciformes_Psittacidae_Amazona_albifrons,
		128	Psittaciformes_Psittacidae_Amazona_leucocephala,
		129	Psittaciformes_Psittacidae_Amazona_vittata,
		130	Psittaciformes_Psittacidae_Bolborhynchus_lineola,
		131	Psittaciformes_Psittacidae_Forpus_coelestis,
		132	Psittaciformes_Psittacidae_Pyrrhura_picta,
		133	Psittaciformes_Psittacidae_Enicognathus_leptorhynchus,
		134	Psittaciformes_Psittacidae_Cyanoliseus_patagonus,
		135	Psittaciformes_Psittacidae_Ara_ararauna,
		136	Psittaciformes_Psittacidae_Ara_macao,
		137	Psittaciformes_Psittacidae_Ara_militaris,
		138	Psittaciformes_Psittacidae_Ara_ambiguus,
		139	Psittaciformes_Psittacidae_Ara_severus,
		140	Psittaciformes_Psittacidae_Ara_chloropterus,
		141	Psittaciformes_Psittacidae_Primolius_maracana,
		142	Psittaciformes_Psittacidae_Primolius_auricollis,
		143	Psittaciformes_Psittacidae_Aratinga_solstitialis,
		144	Psittaciformes_Psittacidae_Anodorhynchus_hyacinthinus,
		145	Psittaciformes_Psittacidae_Diopsittaca_nobilis,
		146	Psittaciformes_Psittacidae_Deroptyus_accipitrinus,
		147	Psittaciformes_Psittacidae_Pionites_melanocephalus,
		148	Psittaciformes_Psittacidae_Pionites_leucogaster,
		149	Psittaciformes_Psittacidae_Psittacula_eupatria,
		150	Psittaciformes_Psittacidae_Psittacula_derbiana,
		151	Psittaciformes_Psittacidae_Psittacula_krameri,
		152	Psittaciformes_Psittacidae_Eclectus_roratus,
		153	Psittaciformes_Psittacidae_Psittaculirostris_edwardsii,
		154	Psittaciformes_Psittacidae_Melopsittacus_undulatus,
		155	Psittaciformes_Psittacidae_Trichoglossus_haematodus,
		156	Psittaciformes_Psittacidae_Chalcopsitta_atra,
		157	Psittaciformes_Psittacidae_Lorius_garrulus,
		158	Psittaciformes_Psittacidae_Agapornis_roseicollis,
		159	Passeriformes_suboscines_Tityridae_Pachyramphus_polychopterus,
		160	Passeriformes_suboscines_Tityridae_Schiffornis_turdina,
		161	Passeriformes_suboscines_Tyrannidae_Onychorhynchus_coronatus,
		162	Passeriformes_suboscines_Tyrannidae_Camptostoma_obsoletum,
		163	Passeriformes_suboscines_Tyrannidae_Phaeomyias_murina,
		164	Passeriformes_suboscines_Tyrannidae_Elaenia_albiceps,
		165	Passeriformes_suboscines_Tyrannidae_Myiophobus_fasciatus,
		166	Passeriformes_suboscines_Tyrannidae_Contopus_virens,
		167	Passeriformes_suboscines_Tyrannidae_Empidonax_minimus,
		168	Passeriformes_suboscines_Tyrannidae_Sayornis_phoebe,
		169	Passeriformes_suboscines_Tyrannidae_Sayornis_nigricans,
		170	Passeriformes_suboscines_Tyrannidae_Myiarchus_crinitus,
		171	Passeriformes_suboscines_Tyrannidae_Myiarchus_tuberculifer,
		172	Passeriformes_suboscines_Tyrannidae_Myiozetetes_similis,
		173	Passeriformes_suboscines_Tyrannidae_Myiodynastes_maculatus,
		174	Passeriformes_suboscines_Tyrannidae_Tyrannus_tyrannus,
		175	Passeriformes_suboscines_Tyrannidae_Mionectes_oleagineus,
		176	Passeriformes_suboscines_Cotingidae_Querula_purpurata,
		177	Passeriformes_suboscines_Cotingidae_Lipaugus_vociferans,
		178	Passeriformes_suboscines_Thamnophilidae_Hylophylax_naevius,
		179	Passeriformes_suboscines_Thamnophilidae_Pyriglena_leuconota,
		180	Passeriformes_suboscines_Furnariidae_Sclerurus_mexicanus,
		181	Passeriformes_suboscines_Furnariidae_Glyphorynchus_spirurus,
		182	Passeriformes_suboscines_Furnariidae_Dendrocincla_fuliginosa,
		183	Passeriformes_suboscines_Furnariidae_Lepidocolaptes_souleyetii,
		184	Passeriformes_oscines_Malaconotidae_Tchagra_australis,
		185	Passeriformes_oscines_Corvidae_Pica_pica,
		186	Passeriformes_oscines_Corvidae_Corvus_corax,
		187	Passeriformes_oscines_Corvidae_Corvus_corone,
		188	Passeriformes_oscines_Corvidae_Corvus_brachyrhynchos,
		189	Passeriformes_oscines_Corvidae_Corvus_monedula,
		190	Passeriformes_oscines_Corvidae_Cyanocitta_cristata,
		191	Passeriformes_oscines_Laniidae_Lanius_collurio,
		192	Passeriformes_oscines_Vireonidae_Cyclarhis_gujanensis,
		193	Passeriformes_oscines_Vireonidae_Vireo_olivaceus,
		194	Passeriformes_oscines_Ptilogonatidae_Phainopepla_nitens,
		195	Passeriformes_oscines_Bombycillidae_Bombycilla_cedrorum,
		196	Passeriformes_oscines_Hirundinidae_Hirundo_rustica,
		197	Passeriformes_oscines_Hirundinidae_Progne_subis,
		198	Passeriformes_oscines_Hirundinidae_Pygochelidon_cyanoleuca,
		199	Passeriformes_oscines_Hirundinidae_Riparia_riparia,
		200	Passeriformes_oscines_Hirundinidae_Tachycineta_bicolor,
		201	Passeriformes_oscines_Sylviidae_Chamaea_fasciata,
		202	Passeriformes_oscines_Sylviidae_Sylvia_atricapilla,
		203	Passeriformes_oscines_Acrocephalidae_Hippolais_icterina,
		204	Passeriformes_oscines_Cisticolidae_Cisticola_fulvicapilla,
		205	Passeriformes_oscines_Regulidae_Regulus_calendula,
		206	Passeriformes_oscines_Muscicapidae_Muscicapa_striata,
		207	Passeriformes_oscines_Muscicapidae_Erithacus_rubecula,
		208	Passeriformes_oscines_Turdidae_Sialia_sialis,
		209	Passeriformes_oscines_Turdidae_Hylocichla_mustelina,
		210	Passeriformes_oscines_Turdidae_Catharus_fuscescens,
		211	Passeriformes_oscines_Turdidae_Catharus_guttatus,
		212	Passeriformes_oscines_Turdidae_Turdus_philomelos,
		213	Passeriformes_oscines_Turdidae_Turdus_migratorius,
		214	Passeriformes_oscines_Turdidae_Turdus_merula,
		215	Passeriformes_oscines_Mimidae_Toxostoma_rufum,
		216	Passeriformes_oscines_Mimidae_Mimus_polyglottos,
		217	Passeriformes_oscines_Mimidae_Dumetella_carolinensis,
		218	Passeriformes_oscines_Sturnidae_Sturnus_vulgaris,
		219	Passeriformes_oscines_Polioptilidae_Polioptila_caerulea,
		220	Passeriformes_oscines_Troglodytidae_Troglodytes_aedon,
		221	Passeriformes_oscines_Sittidae_Sitta_canadensis,
		222	Passeriformes_oscines_Prunellidae_Prunella_modularis,
		223	Passeriformes_oscines_Ploceidae_Plocepasser_mahali,
		224	Passeriformes_oscines_Ploceidae_Euplectes_orix,
		225	Passeriformes_oscines_Estrildidae_Taeniopygia_guttata,
		226	Passeriformes_oscines_Estrildidae_Amadina_fasciata,
		227	Passeriformes_oscines_Estrildidae_Pytilia_melba,
		228	Passeriformes_oscines_Estrildidae_Lagonosticta_senegala,
		229	Passeriformes_oscines_Viduidae_Vidua_paradisaea,
		230	Passeriformes_oscines_Passeridae_Passer_domesticus,
		231	Passeriformes_oscines_Passeridae_Passer_montanus,
		232	Passeriformes_oscines_Fringillidae_Fringilla_coelebs,
		233	Passeriformes_oscines_Fringillidae_Serinus_canaria,
		234	Passeriformes_oscines_Parulidae_Seiurus_aurocapilla,
		235	Passeriformes_oscines_Parulidae_Geothlypis_trichas,
		236	Passeriformes_oscines_Parulidae_Setophaga_ruticilla,
		237	Passeriformes_oscines_Parulidae_Mniotilta_varia,
		238	Passeriformes_oscines_Icteridae_Dolichonyx_oryzivorus,
		239	Passeriformes_oscines_Icteridae_Agelaius_phoeniceus,
		240	Passeriformes_oscines_Icteridae_Molothrus_ater,
		241	Passeriformes_oscines_Icteridae_Quiscalus_quiscula,
		242	Passeriformes_oscines_Icteridae_Euphagus_cyanocephalus,
		243	Passeriformes_oscines_Icteridae_Icterus_spurius,
		244	Passeriformes_oscines_Icteridae_Icterus_galbula,
		245	Passeriformes_oscines_Emberizidae_Ammodramus_savannarum,
		246	Passeriformes_oscines_Emberizidae_Arremon_brunneinucha,
		247	Passeriformes_oscines_Emberizidae_Zonotrichia_leucophrys,
		248	Passeriformes_oscines_Emberizidae_Junco_hyemalis,
		249	Passeriformes_oscines_Emberizidae_Melospiza_georgiana,
		250	Passeriformes_oscines_Emberizidae_Passerculus_sandwichensis,
		251	Passeriformes_oscines_Emberizidae_Pipilo_erythrophthalmus,
		252	Passeriformes_oscines_Cardinalidae_Pheucticus_ludovicianus,
		253	Passeriformes_oscines_Cardinalidae_Cardinalis_cardinalis,
		254	Passeriformes_oscines_Thraupidae_Saltator_maximus,
		255	Passeriformes_oscines_Thraupidae_Dacnis_cayana,
		256	Passeriformes_oscines_Thraupidae_Ramphocelus_carbo,
		257	Passeriformes_oscines_Emberizidae_Coryphospingus_cucullatus,
		258	Passeriformes_oscines_Coerebidae_Coereba_flaveola,
		259	Passeriformes_oscines_Thraupidae_Anisognathus_somptuosus,
		260	Passeriformes_oscines_Thraupidae_Tangara_cyanicollis,
		261	Passeriformes_oscines_Thraupidae_Cissopis_leverianus,
		262	Passeriformes_oscines_Thraupidae_Schistochlamys_melanopis
	;
	TREE * UNTITLED = [&R] ((1:69.741026,2:69.741025):40.258974,(((((((3:21.945989,4:21.94599):1.73354,(5:15.869329,6:15.869329):7.810199):5.188211,7:28.86774):1.67684,8:30.544581):9.842281,9:40.386861):30.340627,(10:35.677033,((11:21.040375,((12:11.044002,(13:8.065698,14:8.065698):2.978303):5.513355,15:16.557356):4.483018):5.201461,((16:17.257756,17:17.257757):0.860767,((18:8.567572,19:8.567573):7.0…
END;
